# Supplementary material for: C5a and C5aR are elevated in joints of rheumatoid and psoriatic arthritis patients, and C5aR blockade attenuates leukocyte migration to synovial fluid
Source: PLoS One. 2017 Dec 8;12(12):e0189017. doi: 10.1371/journal.pone.0189017 (PMC5722346; doi:10.1371/journal.pone.0189017)
Supplement: S1 Table — (XLSX) [file pone.0189017.s005.xlsx]

## Sheet: Patient data
Age	Sex	Diagnosis	Diagnosed	Debut	DAS28	RF	CCP	CRP	RF	CCP	Taken from	SF-Neutrophils	Patient no
					score	Heparin plasma x10³int.enh./l	Heparin plasma Unit/l	mg/l	EDTA-SF x10³int.enh./l	EDTA-SF Unit/l		yes or no
51	F	RA sero neg.	2002	1994	2.557	<10	<1,0	<1	2	<1,0	l-knee		A
58	M	OA			1.20953	<10	<1,0	1	<1	<1,0	l-knee		B
35	M	PSA	1989	1989	2.09453	<10	1.1	6	-	-	l-elbow		0
71	M	OA			2.9826	156	1571	7	176	>340	r-knee	no	1
64	F	RA sero neg.	2004	2004	4.80834	<10	<1,0	3	<1	<1,0	r-knee	no	2
39	F	RA sero neg.	1972	1972	3.74687	<10	<1,0	9	<1	1.3	l-knee	yes	3
26	F	Reakt. Arthr.	2008	2006	3.43107	<10	<1,0	<1	<1	1.6	r-knee	yes	4
50	F	PSA	?	1993	3.88646	<10	<1,0	19	<1	<1,0	l-knee	yes	5
out no SF	F	OA			1.61107	21	<1,0	<1			no SF		6
54	F	RA sero pos.	april 2010	april 2010	3.05753	12	34	1	2	69	Bakercyste r-knee	yes	7
48	F	RA sero neg.	2001	2001	3.62103	<10	<1,0	5	<1	1.1	r-knee	yes	8
72	F	OA	2000	2000	3.78697	<10	<1,0	5	<1	<1,0	l-knee	nej	9
36	M	PSA	1989	1989	4.14724	<10	<1,0	10	1	2.9	l-knee	yes	10
60	F	OA	2004	2000	3.22553	10	<1,0	<1	<1	<1,0	r-knee	nej	11
65	M	OA	2009	2009	3.01951	95	<1,0	<1	36	<1,0	l-knee	nej	12
49	F	RA sero neg.	2009	2009	3.82284	<10	1.1	65	<1	<1,0	l-knee	yes	13
60	F	RA sero pos.	2008	1995	4.27488	41	170	16	29	195	r-knee	yes	14
34	F	none	2009	1998	2.493	<10	<1,0	8	-	-	no SF		15
56	F	OA	1980	1980	3.42503	<10	<1,0	5	<1	<1,0	l-knee	too few	16
72	F	OA	2010	2010	2.6046	<10	1.4	7	-	-	no SF		17
64	F	PSA	2002	2002	2.44503	<10	<1,0	5	<1	1.3	r-knee	yes	18
63	M	OA	2003	2003	2.74953	<10	<1,0	<1	<1	<1,0	r-knee	no	19
UDGÅR, ingen blod og ledvæske		OA			-								20
83	F	OA	2010	1996	3.01553	<1	4.1	<1	<1	<1,0	r-knee	too few	21
33	F	RA sero neg.	2002	1998	4.70673	<1	2.4	24	<1	<1,0	l-knee	yes	22
63	F	PSA	2008	2005	3.2486	3	3	7	<1	<1,0	r-knee	yes	23
53	F	RA sero neg.	1995	1980	3.19149	<1	3.6	<1	<1	<1,0	l-knee	yes	24
45	M	OA	2008	2008	2.87903	2	1.1	5	<1	<1,0	l-knee	no	25
81	F	OA	1996	1996	3.54547	2	3.1	<1	<1	<1,0	l-knee	no	26
74	M	OA	2011	2010	2.74953	1	2.8	<1	<1	<1,0	r-knee	too few	27
64	M	OA	2011	2011	2.86153	<1	2.8	<1	<1	<1,0	r-knee	no	28
35	M	React Arthr.	?	2010	3.71956	15	1.3	41	7	<1,0	r-knee	yes	29
65	F	RA sero neg.	1999	1999	3.51232	2	2.7	4	<1	<1,2	r-knee	apparatus failure	30
68	F	RA sero neg.	2003	2002	3.90836	3	1.1	12	-	-	r-knee no SF		31
36	M	PSA	1995	1995	2.5906	1	2.4	7	<1	1.3	r-knee	yes	32
29	F	PSA	2011	2007	3.41947	<1	4.2	<1	<1	1.3	l-knee	yes	33
73	F	RA sero neg.	2007	2007	2.81134	<1	1.6	4	<1	<1,0	l-knee Baker Cyste	yes	34
65	M	OA	2000	2000	3.38398	<1	1.3	8	<1	<1,0	r-knee	no	35
66	F	Monoarthr.	2011	2011	2.74953	<1	4.4	<1	-	-	no SF		36
47	F	Reaktiv Artrit	2011	2011	3.29553	<1	2.6	1	<1	<1,0	l-knee	yes	37
56	F	PSA	2008	2008	3.924	<1	2.8	13	<1	<1,0	r-knee	yes	38
76	M	RA sero pos.	2006	2006	3.9089	6	>340	14	2	>340	r-knee	yes	39
63	F	React Arthr.	2012	2011	4.72113	<1	2.1	9	-	-	no SF		40
60	F	RA sero pos.	1998	1998	3.5191	13	97	4	20	87	l-knee Bakercyste	yes	41
67	M	RA sero pos.	2012	2012	2.4195	8	3.9	2	12	1.6	l-knee	yes	42
60	M												43
52	M	RA sero pos.	2011	2011	4.38658	106	74	7	148	74	r-knee	yes	44
79	F	RA sero pos.	2001	2001	3.58953	6	2.5	1	3	<1,0	l-knee Bakercyste	yes	45
38	F	RA	1981	1981	2.49753	2	3.7	<1	<1	<1,0	r-knee	yes	46
67	F	OA	2012	2008	3.27151	4	1.5	<1	<1	<1,0	r-knee Bakercyste	too few	47
62	M	RA sero pos.	1991	1987	4.93882	50	161	6	100	264	r-knee Bakercyste	yes	48
67	F	RA sero neg.	2012	2012	3.3995	3	4	2	-	-	-	-	49
66	F	PSA	2007	1997	4.1935	<1	2.5	35	<1	5.5	r-knee	yes	50
66	F	PSA	2007	1997	4.2634	-	-	50	<1	4.8	l-knee	yes	50
58	F	RA sero pos.	2000	2000	2.24951	6	>340	1	<1	>340	l-knee	yes	51
66	M	OA	2011	2011	2.38553	<1	1.8	<1	<1	<1,0	r-knee	too few	52
76	F	OA	2008	2008	2.74953	1	1.2	<1	<1	<1,0	r-knee	yes	53
39	M	PSA	2001	2001	5.20267	<1	5	30	<1	2.7	r-knee	yes	54
Out blood in SF	F	?			3.58724	5	1.3	10	-	-			55
50	F	RA sero neg.	2001	2001	-	2	1.3	24	<1	1	r-knee	yes	56
64	F	PSA	2008	2005	2.79453	1	1.6	6	<1	1.5	r-knee	yes	57
40	M	PSA	2001	2001	5.66128	-	-	229	-	-	l-knee		58
62	F	RA sero pos.	2008	1995	3.86352	19	277	7	27	227	r-knee	yes	59
85	F	OA	2010	1996	2.31553	<1	2.1	<1	<1	<1,0	r-knee	too few	60
52	F	RA sero pos.	2007	2007	7.22712	135	209	52	123	246	l-knee	yes	61
74	F	RA sero pos.	2006	2006	5.63485	189	>340	126	135	>340	r-knee	yes	62
63	F	OA	1974	1973	2.7275	2	2	2	<1	<1,0	l-knee	too few	63
36	M	Menisccus dam.	febr.2013	nov.2012	2.74953	<1	2.1	<1	<1	<1,0	l-knee	too few	64
58	M	OA	2013	2013	3.2474	<1	2	4	<1	<1,0	l-knee	too few	65
77	F	RA sero pos.	1988	1988	-	>200	120	4	>200	>340	l-knee	yes	66
50	F	RA sero pos.	1998	1995	3.1195	1	32	2	<1	47	l-knee	yes	67
68	F	Arthr.	2013	2011	2.67846	<1	<1,0	1	<1	<1,0	r-knee	yes	68
64	M	Monoarthr.	?	1988	2.7586	<1	1.1	7	<1	1.5	l-knee	yes	69
69	F	RA sero pos.	2003	2003	4.32904	>200	44	20	>200	90	l-knee r-knee	yes	70
70	F	RA sero pos.	2013	2009	2.81846	140	36	1	28	11	r-knee	too few	71
38	F	RA sero neg.	2007	2005	3.31	1	<1	<1	<1	<1,0	l-knee	too few	72

## Sheet: C5a patients
	Biological Matrix	Run ID	Dilution Factor	Concentration (ng/mL)	Concentration Units	LLOQ	Sample Comments	Diagnose		Subject ID
	Plasma	3	50	29.2	ng/mL	0.078ng/mL		OA		1
	Plasma	3	50	25.5	ng/mL	0.078ng/mL		OA		6
	Plasma	3	50	23.6	ng/mL	0.078ng/mL		OA		9
	Plasma	3	50	27.5	ng/mL	0.078ng/mL		OA		11
	Plasma	3	50	22	ng/mL	0.078ng/mL		OA		12
	Plasma	3	50	23.7	ng/mL	0.078ng/mL		OA		16
	Plasma	3	50	24.8	ng/mL	0.078ng/mL		OA		17
	Plasma	3	50	24.5	ng/mL	0.078ng/mL		OA		19
	Plasma	3	50	17.6	ng/mL	0.078ng/mL		OA		21
	Plasma	3	50	29.2	ng/mL	0.078ng/mL		OA		25
	Plasma	3	50	23.6	ng/mL	0.078ng/mL		OA		26
	Plasma	3	50	19.4	ng/mL	0.078ng/mL		OA		27
	Plasma	3	50	22.1	ng/mL	0.078ng/mL		OA		28
	Plasma	10	50	22.3	ng/mL	0.078ng/mL		OA		35
	Plasma	7	50	27.3	ng/mL	0.078ng/mL		OA		52
	Plasma	7	50	36.4	ng/mL	0.078ng/mL		OA		53
	Plasma	11	50	29.5	ng/mL	0.078ng/mL		OA		60
	Plasma	11	50	48.6	ng/mL	0.078ng/mL		OA		63
	Plasma	11	50	76.8	ng/mL	0.078ng/mL		OA		65
	Plasma			NA	ng/mL		No sample	OA no SF		20
	Plasma	3	50	26.6	ng/mL	0.078ng/mL		PSA		0
	Plasma	3	50	24	ng/mL	0.078ng/mL		PSA		5
	Plasma	5	50	31.3	ng/mL	0.078ng/mL		PSA		10
	Plasma	3	50	33.7	ng/mL	0.078ng/mL		PSA		18
	Plasma	3	50	23.7	ng/mL	0.078ng/mL		PSA		23
	Plasma	3	50	19.3	ng/mL	0.078ng/mL		PSA		32
	Plasma	4	50	25.6	ng/mL	0.078ng/mL		PSA		33
	Plasma	10	50	35.3	ng/mL	0.078ng/mL		PSA		38
	Plasma	7	50	37.7	ng/mL	0.078ng/mL		PSA		50
	Plasma	7	50	48.4	ng/mL	0.078ng/mL		PSA		54
	Plasma	7	50	31.4	ng/mL	0.078ng/mL		PSA		57
	Plasma	5	50	21.9	ng/mL	0.078ng/mL		RA		A
	Plasma	3	50	28.8	ng/mL	0.078ng/mL		RA		2
	Plasma	3	50	29.9	ng/mL	0.078ng/mL		RA		3
	Plasma	3	50	20.3	ng/mL	0.078ng/mL		RA		7
	Plasma	3	50	27	ng/mL	0.078ng/mL		RA		8
	Plasma	3	50	30	ng/mL	0.078ng/mL		RA		13
	Plasma	3	50	25.8	ng/mL	0.078ng/mL		RA		14
	Plasma	3	50	35.1	ng/mL	0.078ng/mL		RA		22
	Plasma	3	50	25.5	ng/mL	0.078ng/mL		RA		24
	Plasma	3	50	21.7	ng/mL	0.078ng/mL		RA		30
	Plasma	3	50	37.6	ng/mL	0.078ng/mL		RA		31
	Plasma	4	50	22.8	ng/mL	0.078ng/mL		RA		34
	Plasma	10	50	39	ng/mL	0.078ng/mL		RA		39
	Plasma	10	50	24.8	ng/mL	0.078ng/mL		RA		41
	Plasma	7	50	31.3	ng/mL	0.078ng/mL		RA		42
	Plasma	7	50	35.4	ng/mL	0.078ng/mL		RA		44
	Plasma	7	50	28.2	ng/mL	0.078ng/mL		RA		45
	Plasma	7	50	40.9	ng/mL	0.078ng/mL		RA		46
	Plasma	7	50	26.6	ng/mL	0.078ng/mL		RA		48
	Plasma	7	50	32	ng/mL	0.078ng/mL		RA		51
	Plasma	7	50	52.5	ng/mL	0.078ng/mL		RA		56
	Plasma	11	50	32.4	ng/mL	0.078ng/mL		RA		59
	Plasma	11	50	49.1	ng/mL	0.078ng/mL		RA		61
	Plasma	11	50	78.8	ng/mL	0.078ng/mL		RA		62
	Plasma	11	50	42.5	ng/mL	0.078ng/mL		RA		66
	Plasma	11	50	35.2	ng/mL	0.078ng/mL		RA		67
	Plasma	11	50	37.8	ng/mL	0.078ng/mL		RA		68
	Plasma	11	50	39.9	ng/mL	0.078ng/mL		RA		70
	Plasma	11	50	32.8	ng/mL	0.078ng/mL		RA		71
	Plasma	11	50	27.2	ng/mL	0.078ng/mL		RA		72
	Plasma	7	50	30.2	ng/mL	0.078ng/mL		RA - no SF		49
	Plasma	11	50	79.5	ng/mL	0.078ng/mL		RA - no SF		58
	Plasma	3	50	31.2	ng/mL	0.078ng/mL		Reactive Arthritis		4
	Plasma	3	50	35.9	ng/mL	0.078ng/mL		Reactive Arthritis		29
	Plasma	10	50	30	ng/mL	0.078ng/mL		Reactive Arthritis		37
	Plasma	10	50	39.6	ng/mL	0.078ng/mL		Reactive Arthritis		40
	Plasma	7	50	20.9	ng/mL	0.078ng/mL		OA		47
	SF	11	50	6.55	ng/mL	0.078ng/mL		meniscus injury		64
	SF			NA	ng/mL		No sample	Monarthritis		36
	SF	11	50	12.8	ng/mL	0.078ng/mL		Monarthritis		69
	SF			NA	ng/mL		No sample	no diagnose		15
	SF			NA	ng/mL		No sample	No sample		43
	SF			NA	ng/mL		No sample	No sample		55
	SF	4	50	14	ng/mL	0.078ng/mL		OA		B
	SF	5	50	7.96	ng/mL	0.078ng/mL		OA		1
	SF			NA	ng/mL		No sample	OA		6
	SF	4	50	10.4	ng/mL	0.078ng/mL		OA		9
	SF	4	50	4.83	ng/mL	0.078ng/mL		OA		11
	SF	4	50	5.7	ng/mL	0.078ng/mL		OA		12
	SF	4	50	8.31	ng/mL	0.078ng/mL		OA		16
	SF			NA	ng/mL		No sample	OA		17
	SF	4	50	8.41	ng/mL	0.078ng/mL		OA		19
	SF	4	50	6.48	ng/mL	0.078ng/mL		OA		21
	SF	4	50	9	ng/mL	0.078ng/mL		OA		25
	SF	4	50	6.58	ng/mL	0.078ng/mL		OA		26
	SF	4	50	6.68	ng/mL	0.078ng/mL		OA		27
	SF	4	50	7.52	ng/mL	0.078ng/mL		OA		28
	SF	10	50	9.11	ng/mL	0.078ng/mL		OA		35
	SF	7	50	< 3.90	ng/mL	0.078ng/mL		OA		52
	SF	7	50	12.3	ng/mL	0.078ng/mL		OA		53
	SF	11	50	5.91	ng/mL	0.078ng/mL		OA		60
	SF	11	50	9.79	ng/mL	0.078ng/mL		OA		63
	SF	11	50	21.7	ng/mL	0.078ng/mL		OA		65
	SF			NA	ng/mL		No sample	OA no SF		20
	SF	4	50	7.78	ng/mL	0.078ng/mL		PSA		0
	SF	4	50	16	ng/mL	0.078ng/mL		PSA		5
	SF	4	50	10.9	ng/mL	0.078ng/mL		PSA		10
	SF	4	50	8.44	ng/mL	0.078ng/mL		PSA		18
	SF	4	50	12	ng/mL	0.078ng/mL		PSA		23
	SF	4	50	10.3	ng/mL	0.078ng/mL		PSA		32
	SF	4	50	20.5	ng/mL	0.078ng/mL		PSA		33
	SF	10	50	19.2	ng/mL	0.078ng/mL		PSA		38
	SF	7	50	16.8	ng/mL	0.078ng/mL		PSA		50
	SF	7	50	33.2	ng/mL	0.078ng/mL		PSA		54
	SF	7	50	13.4	ng/mL	0.078ng/mL		PSA		57
	SF	4	50	6.07	ng/mL	0.078ng/mL		RA		A
	SF	4	50	6.14	ng/mL	0.078ng/mL		RA		2
	SF	4	50	19.8	ng/mL	0.078ng/mL		RA		3
	SF	4	50	6.31	ng/mL	0.078ng/mL		RA		7
	SF	4	50	16.5	ng/mL	0.078ng/mL		RA		8
	SF	4	50	30.6	ng/mL	0.078ng/mL		RA		13
	SF	4	50	55.5	ng/mL	0.078ng/mL		RA		14
	SF	4	50	23.2	ng/mL	0.078ng/mL		RA		22
	SF	6	50	16.5	ng/mL	0.078ng/mL		RA		24
	SF	4	50	8.96	ng/mL	0.078ng/mL		RA		30
	SF			NA	ng/mL		No sample	RA		31
	SF	4	50	10.5	ng/mL	0.078ng/mL		RA		34
	SF	10	50	12.7	ng/mL	0.078ng/mL		RA		39
	SF	10	50	5.94	ng/mL	0.078ng/mL		RA		41
	SF	7	50	11.6	ng/mL	0.078ng/mL		RA		42
	SF	7	50	36.8	ng/mL	0.078ng/mL		RA		44
	SF	7	50	7.29	ng/mL	0.078ng/mL		RA		45
	SF	7	50	17.9	ng/mL	0.078ng/mL		RA		46
	SF	7	50	11.5	ng/mL	0.078ng/mL		RA		48
	SF	7	50	10.3	ng/mL	0.078ng/mL		RA		51
	SF	7	50	24.7	ng/mL	0.078ng/mL		RA		56
	SF	11	50	78.5	ng/mL	0.078ng/mL		RA		59
	SF	11	50	40.0	ng/mL	0.078ng/mL		RA		61
	SF	11	50	62.6	ng/mL	0.078ng/mL		RA		62
	SF	11	50	37.2	ng/mL	0.078ng/mL		RA		66
	SF	11	50	14.1	ng/mL	0.078ng/mL		RA		67
	SF	11	50	12.4	ng/mL	0.078ng/mL		RA		68
	SF	11	50	31.6	ng/mL	0.078ng/mL		RA		70
	SF	11	50	8.02	ng/mL	0.078ng/mL		RA		71
	SF	11	50	8.53	ng/mL	0.078ng/mL		RA		72

## Sheet: C5a HC
Treatment Description	Run ID	Dilution Factor	Concentration (ng/mL)	LLOQ
A	2	50	20.4	0.078ng/mL
A	2	50	25.2	0.078ng/mL
A	2	50	27	0.078ng/mL
A	2	50	12.7	0.078ng/mL
A	2	50	23.6	0.078ng/mL
A	2	50	26.4	0.078ng/mL
A	2	50	31.1	0.078ng/mL
A	2	50	29.4	0.078ng/mL
A	2	50	26	0.078ng/mL
A	2	50	26.2	0.078ng/mL
A	2	50	27.2	0.078ng/mL
A	2	50	23.3	0.078ng/mL
A	2	50	27.1	0.078ng/mL
A	2	50	25.3	0.078ng/mL
A	2	50	33.4	0.078ng/mL
A	2	50	15.2	0.078ng/mL
A	2	50	27.4	0.078ng/mL
A	2	50	44.4	0.078ng/mL
A	2	50	29.7	0.078ng/mL
A	2	50	37.9	0.078ng/mL
A	2	50	39.8	0.078ng/mL
A	2	50	25	0.078ng/mL
A	2	50	37.3	0.078ng/mL
A	2	50	17	0.078ng/mL
A	2	50	31.6	0.078ng/mL
A	2	50	39.9	0.078ng/mL
A	2	50	22.7	0.078ng/mL
A	2	50	33	0.078ng/mL
A	2	50	26.5	0.078ng/mL
A	2	50	33	0.078ng/mL
A	2	50	14.5	0.078ng/mL
A	2	50	29.6	0.078ng/mL
A	2	50	20.9	0.078ng/mL

## Sheet: Neutrophils SF
C5a receptors from cells in SF from OA, PSA and RA patients
Results for C5aR and CD11b taken from tubeE = P1
Results for CD62L taken from tubeF = Neutrophils FSC/SSC
			Neutrophils tubeE, specific by CD16
			C5aR			CD16			CD11b
Pt.no	Events Iso	Events P1	Iso	P1	P1÷Iso	Iso	P1	P1÷Iso	Iso	P1	P1÷Iso	Events Neutro TubeF	Diagnosis
1	no neutrophils												oa
2	out												ra
3	2141	2439	266	721	455	230	81177	80947	14	5678	5664	2379	ra
4	127	172	477	79160	78683	843	82444	81601	33	7871	7838	118	ra
5	7874	8375	244	36047	35803	237	68636	68399	25	2476	2451	7833	psa
6	out												oa
7	387	351	3712	177576	173864	8007	33543	25536	28	5839	5811	284	ra
8	5129	4392	472	79049	78577	456	133958	133502	32	5553	5521	5311	ra
9	no neutrophils												oa
10	417	455	622	51824	51202	406	50102	49696	43	12463	12420	336	psa
11	no neutrophils												oa
12	no neutrophils												oa
13	5636	6110	300	21034	20734	220	54025	53805	60	6785	6725	5698	ra
14	9510	9368	1113	2269	1156	231	30544	30313	87	5225	5138	8830	ra
15	no SF												÷ diag
16	too few neutroph. (40)	for få neutrofile (40)								too few neutroph.		too few neutroph. (59)	oa
17	no SF												oa
18	5333	3920	261	49308	49047	175	174752	174577	58	11505	11447	5110	psa
19	no neutrophils												oa
21	too few neutroph	too few neutroph. (36)										too few neutroph. (75)	oa
22	6482	7458	285	19528	19243	201	103552	103351	56	6042	5986	6543	ra
23	6191	5740	309	18294	17985	244	81315	81071	69	5846	5777	6146	psa
24	5982	5473	364	23574	23210	289	83000	82711	66	8242	8176	6172	ra
25	no neutrophils												oa
26	no neutrophils												oa
27	too few neutroph. (57)	for få neutrofile (56)										too few neutroph. (93)	oa
28	no neutrophils												oa
29	4644	4747	324	5321	4997	198	35088	34890	71	5287	5216	4158	react.arthr.
30	Apparatus failure. According to microscopy counting - there were a lot of cells												ra
31	no SF												ra
32	8388	7451	1003	25769	24766	120	56937	56817	104	9627	9523	8176	psa
33	626	3305	17057	71099	54042	13958	37924	23966	5124	21638	16514	2848	psa
34	4063	3300	1405	119801	118396	242	156670	156428	93	20323	20230	3960	ra
35	no neutrophils												oa
36	no SF												mono arthr.
37	1136	1410	794	56381	55587	239	124047	123808	93	17486	17393	1164	react.arthr.
38	8525	8406	797	16933	16136	320	84142	83822	257	10288	10031	8570	psa
39	4602	4515	472	1369	897	198	105320	105122	82	30393	30311	4677	ra
40	no SF												react.arthr.
41	2754	2244	3069	85134	82065	856	17790	16934	327	14641	14314	2837	ra
42	485	469	935	47937	47002	3335	67468	64133	115	9992	9877	453	ra
43	6238	5987	650	20884	20234	293	72933	72640	112	3889	3777	6282	ra
45	271	247	2725	180060	177335	936	59254	58318	69	15673	15604	348	ra
46	1418	1282	662	29737	29075	181	164698	164517	108	20409	20301	1447	ra
47	for få neutrofile (1)	too few neutroph. (2)										too few neutroph (3)	oa
48	2395	2480	2029	56212	54183	4015	32509	28494	128	10556	10428	2353	ra
49	no SF												ra
50 hø. Knæ	4926	4556	759	54891	54132	295	191461	191166	79	18188	18109	5075	psa
50 ve.Knæ	5020	5007	1654	36237	34583	370	149769	149399	309	8620	8311	4867	psa
51	307	94	2576	91070	88494	1791	23195	21404	31	9700	9669	440	ra
52	too few neutroph (5)	too few neutroph. (9)										too few neutroph (7)	oa
53	1858	1610	1840	89038	87198	484	104606	104122	152	32726	32574	1455	oa
54	7558	7072	580	14849	14269	595	70150	69555	103	22032	21929	7611	psa
55	out due to blood in SF												?
56	6961	7163	804	7512	6708	463	101096	100633	176	16056	15880	6935	ra
57	4971	6342	1096	52465	51369	193	208586	208393	100	39526	39426	6673	psa
58	no SF												psa
59	5874	6403	1286	43905	42619	9370	34266	24896	86	9748	9662	5680	ra
60	too few neutroph. (15)	too few neutroph. (8)										too few neutroph. (25)	oa
61	5082	5259	1481	54575	53094	7777	33775	25998	281	18974	18693	5179	ra
62	7941	8134	1950	10346	8396	450	122878	122428	176	46241	46065	7697	ra
63	too few neutroph (27)	too few neutroph.(19)										too few neutroph (25)	oa
64	too few neutroph. (14)	too few neutroph. (3)										too few neutroph. (19)	meniscus damage
65	too few neutroph. (12)	too few neutroph (5)										too few neutroph. (4)	oa
66	3988	5157	845	2222	1377	414	61561	61147	75	27916	27841	4308	ra
67	567	773	724	35311	34587	589	102622	102033	53	32197	32144	768	ra
68 knæ	3296	3262	1294	20358	19064	305	106441	106136	139	38095	37956	3224	Arthr.
68 Albue	4335	4318	1042	26644	25602	342	129439	129097	144	36839	36695	4243	mono Arthr.
69	2970	2764	990	56788	55798	325	142324	141999	101	51505	51404	3066	ra
70	6987	6271	2157	6613	4456	500	61561	61061	139	38925	38786	7500	ra
71	too few neutroph (58)	too few neutroph. (2)										too few neutroph. (57)	ra
72	too few neutroph. (43)	too few neutroph. (63)										too few neutroph. (34)	ra

## Sheet: Monocytes SF
C5a receptors from cells in SF from OA, PSA and RA patients
Resultats for C5aR and CD11b taken from TubeE = P2
Results for CD62L taken from TubeF = Monocytes FSC/SSC
			Monocytes TubeE, specific by CD14
			CD14			C5aR				CD11b				CD16
Pt.nr	Events Iso	Events P2	Iso	P2	P2÷Iso	Iso	P2	Mono from FSC/SSC	P2÷Iso	Iso	P2	Mono from FSC/SSC	P2÷Iso	Iso	P2	P2÷iso	Events Mono TubeF
1	140	86	234	8206	7972	716	10090		9374	13	4850		4837		-	-	221
2	out
3	2358	842	231.5	828.5	597	200.5	1034.5	785	834	10	2291.5	1843.5	2281.5	333	5847	5514	858
4	1357	1108	201	10138	9937	233	38253	8352	38020	25	6098	4662	6073	424	6782	6358	1330
5	333	315	249	15219	14970	268	36133	7488	35865	24	5098	2585	5074	443	13435	12992	254
6	out
7	156	200	371	12682	12311	377	95581	32647	95204	12	4380	3965	4368	643	7161	6518	143
8	1383	1169	359	20144	19785	416	61186	58143	60770	21	5914	5947	5893	603	11045	10442	495
9	228	270	237	17079	16842	680	37762	23893	37082	37	12615	9632	12578	312	1083	771	74
10	1578	1247	229	13850	13621	395	23660	15207	23265	32	8306	5938	8274	304	4087	3783	1444
11	197	116	229	8328	8099	216	29353	1050	29137	50	6998	4333	6948	269	3075	2806	173
12	too few	monocytes (51)															too few monocytes (66)
13	462	424	271	11792	11521	317	26193	23236	25876	48	7788	7337	7740	356	12173	11817	467
14	518	717	296	4178	3882	692	3651	3211	2959	74	4798	4323	4724	288	4360	4072	581
15	no SF
16	720	565	188	7683	7495	260	37642	1173	37382	50	8554	4378	8504	255	376	121	1321
17	no SF
18	1181	711	258	13858	13600	287	55547	4618	55260	55	10704	6204	10649	351	7853	7502	935
19	53	57	276	8969	8693	683	12952	2102	12269	199	7574	4763	7375	281	6309	6028	91
21	171	82	177	10130	9953	274	43387	838	43113	55	7924	3631	7869	218	3137	2919	158
22	898	772	196	10485	10289	234	19857	16677	19623	46	7752	6944	7706	279	12548	12269	698
23	340	270	268	10944	10676	301	29395	17010	29094	61	6282	4880	6221	338	12529	12191	327
24	332	243	189	12281	12092	255	20798	15519	20543	44	8831	6727	8787	298	9421	9123	279
25	589	42	174	10670	10496	232	24473	503	24241	50	8268	3933	8218	264	3319	3055	110
26	no monocytes
27	187	294	235	8994	8759	466	32867	9726	32401	31	5997	4741	5966	284	661	377	355
28	2034	238	183	13400	13217	310	28622	5098	28312	37	9310	6588	9273	338	557	219	454
29	209	248	275	8762	8487	288	11171	8843	10883	54	6400	5925	6346	371	6363	5992	200
30	Apparatus failure
31	no SF
32	286	303	337	20151	19814	473	30100	24392	29627	66	6241	4992	6175	154	6413	6259	324
33	357	1916	2149	18470	16321	529	53167	47133	52638	78	6942	6297	6864	1876	2261	385	1921
34	1380	1283	449	32342	31893	962	111869	84206	110907	61	14080	11739	14019	339	5905	5566	1344
35	305	83	518	57241	56723	470	49203	33036	48733	46	27254	16287	27208	363	2937	2574	217
36	no SF
37	1881	1745	375	22279	21904	599	52565	35158	51966	57	12234	9929	12177	255	9520	9265	1711
38	98	168	709	30240	29531	605	27081	20309	26476	224	9038	7917	8814	427	11492	11065	106
39	881	995	516	15718	15202	443	30635	25638	30192	56	10100	9955	10044	335	4778	4443	892
40	no SF
41	173	119	493	19192	18699	892	41909	23865	41017	252	8866	7246	8614	242	3588	3346	141
42	2734	2715	303	18668	18365	771	64781	13250	64010	82	6992	4605	6910	133	1442	1309	2816
44	836	706	482	7348	6866	415	12580	10387	12165	67	3122	2572	3055	425	7157	6732	692
45	2090	1293	309	23948	23639	585	102634	50941	102049	61	16841	10692	16780	198	2237	2039	1980
46	1300	1189	481	12691	12210	419	38226	29259	37807	67	10335	8001	10268	348	9371	9023	1229
47	too few monocytes (194)	too few monocytes (31)															too few monocytes (75)
48	1308	1217	560	19560	19000	5324	79903	54044	74579	71	7385	5852	7314	761	3393	2632	1211
49	no SF
50 r knee	655	839	561	26428	25867	468	72757	63110	72289	48	12752	12009	12704	441	10989	10548	534
50l knee	439	465	901	121909	121008	1147	36544	28839	35397	289	13295	11437	13006	587	16376	15789	391
51	293	70	616	12447	11831	1039	53936	37449	52897	44	9024	8857	8980	486	4081	3595	336
52	too few monocytes (65)	too few monocytes(18)															too few monocytes(18)
53	1972	878	390	167417	167027	886	75963	12270	75077	81	18275	7823	18194	233	3482	3249	1791
54	644	511	513	22384	21871	395	52753	46427	52358	74	11561	11785	11487	894	12153	11259	527
55	ou blood in SF
56	398	424	1207	14852	13645	588	22116	20880	21528	126	11642	12110	11516	1329	17847	16518	375
57	392	326	414	42068	41654	641	122422	55700	121781	78	16155	12641	16077	429	9213	8784	353
58	no SF
59	467	622	346	13958	13612	896	42531	36245	41635	84	6069	5396	5985	197	2284	2087	373
60	too few monocytes (34)	too few monocytes (15)															too few monocytes (43)
61	592	718	435	17459	17024	1127	71687	61489	70560	102	7173	8181	7071	207	2349	2142	543
62	453	509	360	162195	161835	1322	6968	5644	5646	99	23185	20996	23086	339	11550	11211	387
63	178	88	902	121804	120902	906	39895	36371	38989	276	21235	21145	20959	831	5351	4520	66
64	too few monocytes(18)	too few monocytes(28)															too few monocytes (30)
65	362	92	576	225814	225238	1476	105489	95830	104013	19	29402	26249	29383	830	8165	7335	35
66	1106	666	464	110765	110301	736	1962	1482	1226	44	16071	14394	16027	334	8691	8357	518
67	3759	2200	339	175141	174802	405	29408	13428	29003	41	26866	18216	26825	430	4328	3898	3820
68 knee	933	727	422	181545	181123	770	19673	8674	18903	100	25509	18595	25409	323	9934	9611	834
68 elbow	581	355	368	233823	233455	560	17473	1522	16913	96	27595	10463	27499	291	10285	9994	546
69	1479	1309	428	213006	212578	666	38313	25590	37647	78	29919	25446	29841	481	9924	9443	1310
70	405	363	686	232210	231524	1530	4810	3786	3280	87	26820	25242	26733	623	6287	5664	435
71	117	55	197	134975	134778	2443	93345	10349	90902	76	23044	14904	22968	210	4107	3897	43
72	125	111	292	167199	166907	610	51250	1642	50640	94	16924	9005	16830	206	8917	8711	241

## Sheet: SF cells %
	Monocytes	Neutrophils
	P2 after subtraction of debris %	P1 after subtraction of debris %	SF taken from the joint ml	SF - EDTA - +Hya Total counted by hand ( x10^9/l = x10^6/ml)	Absolute number of Neutrophils x10^6
1
2			15
3	8.61051	25.272	17	71.24	306.064
4	11.3177	1.75689	16	62.9	17.6814
5	3.20741	85.2764	102	95.12	8273.73
6	no SF	no SF	0	-	-
7	0.417571	0.732838	6	3.24	0.142464
8	12.8922	51.9948	20	67.4	700.89
9	20.3466	0.075358	20	0.88	0.013263
10	16.1176	4.8825	97.5	43.2	205.651
11	2.71663	0.28103	4	2.56	0.0287775
12	0.664668	0.0781963	11	0.44	0.0037847
13	4.33183	62.4234	26	85.4	1386.05
14	3.81221	49.8086	20	120.5	1200.39
15	no SF	no SF	0	-	-
16	8.25179	0.584197	29	7.24	1.22658
17	no SF	no SF	0	-	-
18	9.28353	48.0098	18	5	43.2088
19	8.26162	2.0654	6.1	1.12	0.141108
20	no SF	no SF	0	-	-
21	4.55303	1.99889	22	1.24	0.545297
22	7.87273	76.0555	112	172	14651.3
23	3.31861	58.9746	30	262	4635.41
24	2.50077	56.324	42	46.2	1092.91
25	4.27881	0.483092	70	1.12	0.378744
26	no monocytes	no neutrophils	20	0.44	-
27	9.83229	1.8415	3.5	0.8	0.051562
28	22.1191	4.29688	36	1.4	2.16562
29	2.55749	48.9533	60	595.2	17482.2
30	no FACS	no FACS	34	9.56	-
31	no SF	no SF	0	-	-
32	3.08177	75.7832	20	200.8	3043.45
33	19.6856	33.9566	14.5	23.2	114.23
34	13.3855	34.4288	42	35.8	517.671
35	7.99649	0.615114	80	0.84	0.413357
36	no SF	no SF	0	-	-
37	17.3415	14.3075	20	41	117.321
38	1.70006	85.0638	42	172	6145.01
39	10.223	46.3886	18	14.64	122.243
40	no SF	no SF	0	-	-
41	1.68834	23.5319	77	6.6	119.589
42	28.837	4.98141	20	8.4	8.36877
43	no SF	no SF	0	-	-
44	7.23583	61.3611	24	198	2915.88
45	13.5251	2.58368	13	3.16	1.06138
46	12.0552	12.9981	33	38	162.996
47	5.96154	0.384615	6	0.2	0.00461538
48	12.4222	25.3139	4	29.4	29.7691
49	no SF	no SF	0	-	-
50 hø	8.61308	46.7714	20	39.24	367.062
50 ve	5.0401	54.2705	80	30.8	1337.23
51	7.44308	8.23117	11	3.52	3.18711
52	1.88088	0.705329	60	2.16	0.914107
53	10.1397	18.5934	18	1.04	3.48068
54	5.32347	73.6743	49	103.4	3732.78
55	no SF	no SF	0	-	-
56	4.4384	74.9817	72	66.8	3606.32
57	3.40008	66.1452	80	12.9	682.618
58	no SF	no SF	0	-	-
59	6.52539	67.1737	25	91.4	1534.92
60	1.82704	0.974421	12	0.72	0.08419
61	8.05023	58.964	28	121.8	2010.91
62	5.20663	83.2038	16	255	3394.71
63	7.54717	1.6295	12	1.8	0.351973
64	3.2147	0.344432	2	0.56	0.00385763
65	23.3503	1.26904	13	3.8	0.626904
66	6.89441	53.3851	17	38.3	347.59
67	37.4596	13.1619	2.5	1.44	0.473829
68	7.49794	33.6427	109	34.8	1276.14
69	13.4671	28.4362	182	37.88	1960.44
70 hø	3.71052	64.101	74	50.6	2400.2
71	2.10486	0.0765404	4.5	1.16	0.00399541
72	7.62887	4.3299	6	9.24	2.40049

## Sheet: RA cytokines
Patient no	test no	C5a	Alpha-1-Antitrypsin (AAT)	Alpha-2-Macroglobulin (A2Macro)	Beta-2-Microglobulin (B2M)	Brain-Derived Neurotrophic Factor (BDNF)	C-Reactive Protein (CRP)	Complement C3 (C3)	Eotaxin-1	Factor VII	Ferritin (FRTN)	Fibrinogen	Granulocyte-Macrophage Colony-Stimulating Factor (GM-CSF)	Haptoglobin	Intercellular Adhesion Molecule 1 (ICAM-1)	Interferon gamma (IFN-gamma)	Interleukin-1 alpha (IL-1 alpha)	Interleukin-1 beta (IL-1 beta)	Interleukin-1 receptor antagonist (IL-1ra)	Interleukin-2 (IL-2)	Interleukin-3 (IL-3)	Interleukin-4 (IL-4)	Interleukin-5 (IL-5)	Interleukin-6 (IL-6)	Interleukin-7 (IL-7)	Interleukin-8 (IL-8)	Interleukin-10 (IL-10)	Interleukin-12 Subunit p40 (IL-12p40)	Interleukin-12 Subunit p70 (IL-12p70)	Interleukin-15 (IL-15)	Interleukin-17 (IL-17)	Interleukin-18 (IL-18)	Interleukin-23 (IL-23)	Macrophage Inflammatory Protein-1 alpha (MIP-1 alpha)	Macrophage Inflammatory Protein-1 beta (MIP-1 beta)	Matrix Metalloproteinase-3 (MMP-3)	Matrix Metalloproteinase-9 (MMP-9)	Monocyte Chemotactic Protein 1 (MCP-1)	Stem Cell Factor (SCF)	T-Cell-Specific Protein RANTES (RANTES)	Tissue Inhibitor of Metalloproteinases 1 (TIMP-1)	Tumor Necrosis Factor alpha (TNF-alpha)	Tumor Necrosis Factor beta (TNF-beta)	Tumor necrosis factor receptor 2 (TNFR2)	Vascular Cell Adhesion Molecule-1 (VCAM-1)	Vascular Endothelial Growth Factor (VEGF)	Vitamin D-Binding Protein (VDBP)	von Willebrand Factor (vWF)
		ng/ml	mg/mL	mg/mL	ug/mL	ng/mL	ug/mL	mg/mL	pg/mL	ng/mL	ng/mL	mg/mL	pg/mL	mg/mL	ng/mL	pg/mL	ng/mL	pg/mL	pg/mL	pg/mL	ng/mL	pg/mL	pg/mL	pg/mL	pg/mL	pg/mL	pg/mL	ng/mL	pg/mL	ng/mL	pg/mL	pg/mL	ng/mL	pg/mL	pg/mL	ng/mL	ng/mL	pg/mL	pg/mL	ng/mL	ng/mL	pg/mL	pg/mL	ng/mL	ng/mL	pg/mL	ug/mL	ug/mL
			0.0071	0.016	0.0061	0.029	0.081	0.0025	107	2.8	1.9	0.0045	14	0.0053	7.5	1.6	0.0021	2.3	307	5.9	0.0016	9.4	2.7	1.6	8.2	1.3	3.3	0.28	27	0.88	2.7	6.7	0.65	18	16	0.025	90	27	88	0.027	1.1	13	3	0.26	1.4	43	5.5	4.4
			0.0026	0.023	0.005	0.056	0.09	0.0025	71	28	0.86	0.011	53	0.0053	4	4.1	0.0039	2.9	302	28	0.0088	35	9.1	4.4	17	4.1	4.7	0.33	43	0.72	3.3	52	1.4	31	53	0.051	107	64	136	0.052	0.64	43	11	0.42	2.5	47	1.6	5.7
A	1	6.07	1.2	0.7	3	0.056	0.36	0.12	71	71	650	0.06	53	0.31	78	4.1	0.0039	2.9	566	28	0.0088	35	9.1	14	17	461	27	0.45	43	0.72	3.3	313	1.4	70	956	15	107	365	707	0.2	371	43	11	25	1840	427	207	5.7
2	2	6.14	0.76	0.68	1.7	0.056	1.4	0.22	71	50	139	0.37	53	0.33	34	4.1	0.0039	2.9	302	28	0.0088	35	9.1	370	17	41	4.7	0.33	43	0.72	3.3	52	1.4	31	493	16	107	535	529	0.052	621	43	11	6.4	639	1600	38	5.7
3	3	19.8	1	0.84	2.7	0.056	6.5	0.69	71	94	375	0.22	53	1.5	124	4.1	0.0039	8.9	2420	28	0.0088	38	9.1	3150	35	9870	53	1.5	43	0.72	3.3	212	1.4	181	1730	3.9	428	656	396	0.32	1370	44	11	28	1500	1110	89	6.4
8	4	16.5	0.9	0.98	2.2	0.056	2.4	0.35	71	84	255	0.4	53	0.84	47	5.3	0.0039	4.4	1490	28	0.0088	35	9.1	6890	17	2720	67	0.33	43	0.72	3.3	116	1.4	31	232	6.5	1420	229	352	0.052	704	43	11	12	878	1010	220	5.7
13	5	30.6	1.8	0.85	2	0.056	49	1	71	189	180	1.6	53	5.5	98	4.1	0.0039	3.9	922	28	0.0088	35	9.1	20400	17	394	56	0.42	43	0.72	8.5	135	1.4	57	288	5.3	552	162	496	0.052	901	43	11	14	692	3170	266	20
14	6	55.5	2	0.98	2.9	0.33	13	0.54	71	158	431	0.57	53	1.9	98	4.7	0.0039	9.5	3200	28	0.0088	38	9.1	19900	37	6110	119	0.45	43	0.72	4.3	229	1.4	147	1740	4.9	1340	9120	463	0.052	1910	44	11	48	1140	2970	205	17
22	7	23.2	2	0.95	2.7	0.056	17	0.54	71	253	270	0.45	53	1.1	128	5.9	0.0039	2.9	618	28	0.0088	35	9.1	7730	17	94	72	0.66	43	0.72	7.7	178	1.4	32	336	4.6	107	64	451	0.052	759	43	11	18	908	1220	268	10
24	8	16.5	0.95	0.7	3.1	0.056	0.44	0.28	71	113	137	0.13	53	0.43	92	4.1	0.0039	5	1210	28	0.0088	35	9.1	11200	17	422	156	0.77	43	0.72	6	154	1.4	93	1100	4.6	327	1510	385	0.052	1210	44	11	20	1940	3000	193	5.7
30	9	8.96	1.3	0.64	2.4	0.056	3.4	0.32	71	79	1190	0.16	53	0.6	55	4.1	0.0039	2.9	355	28	0.0088	35	9.1	75	17	176	13	0.33	43	0.72	3.3	661	1.4	41	523	9.3	107	713	574	0.052	896	43	11	8.6	838	1250	205	5.7
34	10	10.5	1	0.52	2	0.056	2.1	0.37	71	108	271	0.33	53	0.57	66	4.1	0.0039	2.9	302	28	0.0088	35	9.1	1000	17	150	18	0.33	43	0.72	6	195	1.4	35	235	7.2	107	217	485	0.052	757	43	11	8.6	734	1800	165	5.7
39	11	12.7	1.3	0.57	2.9	0.056	8.7	0.17	71	62	248	0.09	53	0.56	72	4.1	0.0039	2.9	302	28	0.0088	35	9.1	883	17	295	30	0.33	43	0.72	6.8	111	1.4	31	381	10	107	322	574	0.052	671	43	11	27	1240	1040	93	5.7
41	12	5.94	1	0.8	3.5	0.056	1.3	0.21	71	28	1570	0.052	53	0.3	65	4.1	0.0039	2.9	303	28	0.0088	40	9.1	5980	59	9980	53	0.33	43	0.72	6	222	1.4	67	209	46	107	3310	629	0.052	1640	43	11	27	707	4510	95	5.7
42	13	11.6	1.2	0.72	2.6	0.056	1.8	0.39	71	60	4520	0.21	53	0.31	62	4.1	0.0039	2.9	302	28	0.0088	35	9.1	896	17	1600	6.4	0.33	43	0.72	3.3	188	1.4	39	248	10	107	765	707	0.052	686	43	11	13	708	957	165	5.7
44	14	36.8	1.5	0.86	2.6	0.056	6.4	0.45	71	194	332	1.3	53	1.2	70	4.1	0.0039	5	669	28	0.0088	35	9.1	19100	17	390	116	0.45	43	0.72	10	127	1.4	49	372	4	449	328	374	0.052	1120	43	11	15	669	2400	187	15
45	15	7.29	0.87	0.5	1.9	0.056	0.55	0.16	71	49	151	0.082	53	0.22	34	4.1	0.0039	2.9	302	28	0.0088	35	9.1	71	17	77	8.1	0.33	43	0.72	3.3	71	1.4	31	209	20	107	789	596	0.052	482	43	11	5.9	691	975	148	5.7
46	16	17.9	0.89	0.66	2.6	0.056	0.25	0.28	71	75	114	0.092	53	0.43	70	4.1	0.0039	5.9	303	28	0.0088	35	9.1	778	17	114	56	0.81	43	0.72	3.3	154	1.4	35	564	5.4	107	278	418	0.052	567	43	11	15	1040	513	243	5.7
48	17	11.5	1.3	0.51	2.8	0.056	5.1	0.29	88	80	598	0.35	53	0.38	68	4.1	0.0039	2.9	302	28	0.0088	35	9.1	2530	17	503	43	0.34	43	0.72	3.3	80	1.4	31	470	5.7	222	880	574	0.052	1620	43	11	18	1080	1460	219	5.9
51	18	10.3	0.89	0.57	1.5	0.056	0.52	0.36	71	129	352	0.24	53	0.26	45	4.1	0.0039	2.9	302	28	0.0088	35	9.1	96	17	67	5.6	0.33	43	0.72	3.3	60	1.4	31	240	16	107	915	707	0.052	704	43	11	4.4	488	1840	165	5.7
56	19	24.7	1.2	0.92	2.3	0.056	14	0.51	71	87	260	0.61	53	1.3	61	4.7	0.0039	2.9	302	28	0.0088	35	9.1	13800	17	86	62	0.33	43	0.72	7.7	125	1.4	31	110	4.3	338	93	330	0.052	740	43	11	16	1140	1300	304	5.9
59	20	78.5	1.4	0.88	2.7	0.056	4.7	0.36	71	110	1180	0.17	53	0.57	95	4.7	0.0039	10	4650	28	0.0088	70	9.1	10900	59	10800	96	0.45	43	0.72	3.3	241	1.4	214	1780	5	1480	10300	463	0.053	1640	43	11	50	1350	2800	138	8.9
61	21	40	1.9	0.72	4.1	0.056	25	0.22	71	64	3670	0.079	53	0.99	189	5.9	0.0039	20	4070	28	0.0088	93	9.1	11700	77	24700	155	0.38	43	0.72	3.3	278	1.4	591	8040	8.1	2770	9920	574	0.053	1910	108	11	82	1280	3220	110	14
62	22	62.6	2.7	1.1	2.7	0.056	99	0.8	71	193	2150	0.61	53	4.6	134	6.2	0.0039	53	5930	28	0.0088	38	9.1	109000	19	4920	155	0.33	43	0.72	66	350	1.4	96	877	4.3	2070	204	440	0.052	1530	44	11	54	956	5610	235	33
66	23	37.2	1.4	0.83	3.8	0.056	3	0.31	71	87	1770	0.13	53	0.047	89	4.1	0.0039	3.6	972	28	0.0088	35	9.1	3750	17	2410	73	0.56	44	0.72	5.2	120	1.4	69	481	5.9	702	2580	652	0.052	1190	43	11	31	866	1900	162	14
67	24	14.1	0.94	0.59	1.3	0.056	0.65	0.4	71	106	144	0.93	53	0.43	36	4.1	0.0039	2.9	302	28	0.0088	35	9.1	817	17	51	7.3	0.33	43	0.72	3.3	78	1.4	31	380	14	107	667	396	0.052	866	43	11	3.3	411	885	226	5.7
68r knee	25	12.4	0.77	0.49	2	0.056	0.72	0.16	83	59	428	0.072	53	0.34	73	4.1	0.0039	2.9	302	28	0.0088	35	9.1	1320	17	344	39	0.33	43	0.72	3.3	60	1.4	41	417	5.2	137	472	627	0.052	558	43	11	12	1210	1360	101	5.7
70	26	31.6	2.7	1.3	2.7	0.056	14	0.48	71	77	1810	0.44	53	1.2	123	6.2	0.0039	8.4	2380	28	0.0088	38	9.1	23000	21	2590	123	0.33	43	0.72	9.4	101	1.4	300	6310	4.5	1850	4530	485	0.052	1250	61	11	46	911	1490	140	11
71	27	8.02	0.58	0.34	1.6	0.056	0.28	0.2	71	80	120	0.16	53	0.21	26	4.1	0.0039	5.7	302	28	0.0088	35	9.1	63	17	16	4.7	0.33	43	0.72	3.3	52	1.4	31	317	64	107	767	685	0.052	367	43	11	4.9	343	1020	41	5.7
72	28	8.53	0.74	0.78	2	0.056	0.28	0.2	71	56	221	0.19	53	0.54	43	4.1	0.0039	2.9	302	28	0.0088	35	9.1	189	17	35	4.7	0.33	43	0.72	3.3	52	1.4	31	235	17	107	533	596	0.052	356	43	11	6.9	677	830	193	5.7
