# Supplementary material for: C5a and C5aR are elevated in joints of rheumatoid and psoriatic arthritis patients, and C5aR blockade attenuates leukocyte migration to synovial fluid
Source: PLoS One. 2017 Dec 8;12(12):e0189017. doi: 10.1371/journal.pone.0189017 (PMC5722346; doi:10.1371/journal.pone.0189017)
Supplement: S2 Table — (XLSX) [file pone.0189017.s006.xlsx]

## Sheet: Immune subsets
Immunephenotyping of RAST
9 RA synovial tissues (RAST) stained to assess the frequency of various immune cell subsets.
							Summary of statistics:
Statistics data extracted from FACS analysis software (FlowJo):							Percentages
	A1		100000				tissue i.d.	Live, CD45+ (% of total)	Macrophages	DC	Neutrophils	T cells	B cells	NK cells
>	FSC-SSC	47.7	47739				A1	53.9	41.1	0	2.03	15	3.65	0.41
> >	Live, CD45+	53.9	25711				A2	22.5	65.4	0.95	0.15	5.93	0.21	0.75
> > >	CD14+	41.1	10567				A3	44	58.2	0	2.54	9.96	0.52	0.22
> > >	CD14-, monocytic gate	8.65	2223				A4	31.8	23	0	0.76	29.5	6.04	1.86
> > > >	DC	0	0				A5	21.2	42.8	0	3.13	8.12	0.43	0.78
> > >	Neutrophils	2.03	522				A6	66.8	54.9	0.94	2.64	19.1	1.04	0.93
	BU151_B.fcs		200000				A7	21.8	69.5	1.39	0.11	6.4	0.27	0.44
>	FSC-SSC	56.1	112157				A8	66.6	42.7	0	0.38	22.3	3.44	0.75
> >	Live, CD45+	54.4	61060				A9	43.9	51.9	0	0.22	20.5	4.83	1.29
> > >	CD3+	15	9182
> > >	CD19+	3.65	2230				Absolute numbers
> > >	NKp46+	0.41	253				tissue i.d.	Live, CD45+ (events)	Macrophages		Neutrophils
							A1	25711	10567		522
	A2		100000				A2	17201	11247		25
>	FSC-SSC	76.4	76367				A3	8298	4828		211
> >	Live, CD45+	22.5	17201				A4	22871	5259		173
> > >	CD14+	65.4	11247				A5	4314	1845		135
> > >	CD14-, monocytic gate	16.7	2870				A6	38637	21207		1021
> > > >	DC	5.68	163				A7	16179	11238		18
> > > > >	Freq. of Grandparent	0.95					A8	24162	10309		92
> > >	Neutrophils	0.15	25				A9	17156	8899		38
	BU154 RA_B.fcs		100000
>	FSC-SSC	76.3	76294
> >	Live, CD45+	24.9	19009
> > >	CD3+	5.93	1127
> > >	CD19+	0.21	40
> > >	NKp46+	0.75	142
	A3		50000
>	FSC-SSC	37.7	18846
> >	Live, CD45+	44	8298
> > >	CD14+	58.2	4828
> > >	CD14-, monocytic gate	6.04	501
> > > >	DC	0	0
> > >	Neutrophils	2.54	211
	EP142_B.fcs		50000
>	FSC-SSC	43.7	21860
> >	Live, CD45+	45.3	9911
> > >	CD3+ cells	9.96	987
> > >	CD19+ cells	0.52	52
> > >	NK cells	0.22	22
Depth	Name	Statistic	#Cells
	A4		200000
>	FSC-SSC	35.9	71896
> >	Live, CD45+	31.8	22871
> > >	CD14+	23	5259
> > >	CD14-, monocytic gate	9.36	2140
> > > >	DC	0.093	2
> > > > >	Freq. of Grandparent	0.00874
> > >	Neutrophils	0.76	173
	EP146 liberase_B.fcs		200000
>	FSC-SSC	37.8	75632
> >	Live, CD45+	31.9	24142
> > >	CD3+	29.5	7123
> > >	CD19+	6.04	1459
> > >	NKp46+	1.86	448
	A5		101763
>	FSC-SSC	20	20340
> >	Live, CD45+	21.2	4314
> > >	CD14+	42.8	1845
> > >	CD14-, monocytic gate	13	561
> > > >	DC	0	0
> > >	Neutrophils	3.13	135
	EP147_B.fcs		100000
>	FSC-SSC	30.1	30130
> >	Live, CD45+	30.7	9264
> > >	CD3+	8.12	752
> > >	CD19+	0.43	40
> > >	NKp46+	0.78	72
Depth	Name	Statistic	#Cells
	A6		100000
>	FSC-SSC	57.9	57858
> >	Live, CD45+	66.8	38637
> > >	CD14+	54.9	21207
> > >	CD14-, monocytic gate	9.35	3612
> > > >	DC	10	363
> > > > >	Freq. of Grandparent	0.94
> > >	Neutrophils	2.64	1021
	EP151 RA_B.fcs		100000
>	FSC-SSC	61.4	61378
> >	Live, CD45+	65.9	40439
> > >	CD3+	19.1	7741
> > >	CD19+	1.04	421
> > >	NKp46+	0.93	375
	A7		100000
>	FSC-SSC	74.3	74281
> >	Live, CD45+	21.8	16179
> > >	CD14+	69.5	11238
> > >	CD14-, monocytic gate	11.7	1894
> > > >	DC	11.9	225
> > > > >	Freq. of Grandparent	1.39
> > >	Neutrophils	0.11	18
	EP154 RA_B.fcs		100000
>	FSC-SSC	74.6	74614
> >	Live, CD45+	23.8	17759
> > >	CD3+	6.4	1137
> > >	CD19+	0.27	48
> > >	NKp46+	0.44	79
	EP154 RA_cells only.fcs		30000
Depth	Name	Statistic	#Cells
	A8		50000
>	FSC-SSC	72.5	36264
> >	Live, CD45+	66.6	24162
> > >	CD14+	42.7	10309
> > >	CD14-, monocytic gate	4.38	1059
> > > >	DC	0	0
> > > > >	Freq. of Grandparent	0
> > >	Neutrophils	0.38	92
	RF06 RA_B.fcs		50000
>	FSC-SSC	80.5	40238
> >	Live, CD45+	64.2	25848
> > >	CD3+	22.3	5759
> > >	CD19+	3.44	888
> > >	NKp46+	0.75	195
	A9		50000
>	FSC-SSC	78.2	39107
> >	Live, CD45+	43.9	17156
> > >	CD14+	51.9	8899
> > >	CD14-, monocytic gate	5.75	986
> > > >	DC	0	0
> > > > >	Freq. of Grandparent	0
> > >	Neutrophils	0.22	38
	RF07 RA_B.fcs		50000
>	FSC-SSC	70.6	35307
> >	Live, CD45+	43.6	15397
> > >	CD3+	20.5	3153
> > >	CD19+	4.83	744
> > >	NKp46+	1.29	198

## Sheet: C5aR
	RAST expression of C5aR (CD88) on Macrophages				Supplementary data
	6 RAST were stained for expression of CD88. CD88 was present on CD14+ monocytic cells.
	Only 1 tissue (EP124) was stained to assess CD88 on neutrophils.
	Summary below of total cell number (events) per gate and Flourecence mean for CD88.PE
		Macrophages (CD45+ CD14+ monocytic gate)	CD88-PE	IgG2a-PE control
		events	GeoMean Fluo	GeoMean Fluo
	X1	6390	1254	797
	X2	29903	8369	3186
	X3	14263	866	437
	A6	11197	17000	2335
	X4	6029	1620	385
	X5	6533	11800	4731
		Neutrophils (CD45+ CD14- CD15+ monocytic gate)	CD88-PE	IgG2a-PE control
		events	GeoMean Fluo	GeoMean Fluo
	X3	415	501	199
