# Supplementary material for: C5a and C5aR are elevated in joints of rheumatoid and psoriatic arthritis patients, and C5aR blockade attenuates leukocyte migration to synovial fluid
Source: PLoS One. 2017 Dec 8;12(12):e0189017. doi: 10.1371/journal.pone.0189017 (PMC5722346; doi:10.1371/journal.pone.0189017)
Supplement: S3 Table — (XLSX) [file pone.0189017.s007.xlsx]

## Sheet: PML-1
Time	HzATNP+ SF-25a				h7/16+SF25a			RM
Min	C9	C10	C11	C12	E7	E8	E9	A1	A2	A6
0	68.876	63.828	87.917	65.164	57.855	48.658	54.376	90.274	78.944	83.295
5	129.323	113.189	208.281	280.708	87.175	102.653	143.654	137.158	128.931	106.793
10	287.081	247.898	388.32	833.973	173.037	435.428	511.66	171.184	147.051	179.371
15	497.175	436.619	568.783	1099.34	224.861	624.348	656.352	182.772	179.44	219.165
20	666.863	571.204	710.409	1206.28	227.237	560.143	633.439	188.801	142.653	255.938
25	882.414	691.951	855.02	1332.49	216.209	484.652	615.783	194.795	162.245	254.582
30	1087.2	811.848	925.427	1464.13	235.597	482.827	604.99	209.352	130.313	235.869
35	1175.47	862.99	882.138	1491.15	227.567	469.788	580.519	212.237	161.821	197.973
40	1195.38	867.027	847.925	1450.81	208.865	414.999	608.106	211.684	164.854	196.563
45	1200.99	855.562	734.709	1302.05	220.081	395.488	604.686	210.628	147.064	245.43
50	1210.95	862.023	677.815	1158.95	209.013	352.636	570.695	225.413	153.764	227.631
55	1221.67	890.329	620.347	1029.59	250.865	365.398	608.082	227.328	193.288	226.11
60	1236.6	895.602	589.576	894.889	242.086	361.778	601.374	227.642	191.177	209.146

## Sheet: PML-2
Time	22b 2X+HzATNP 100µg/ml				22b 2X+h7/16 100µg/ml				30+HzATNP 100µg/ml				30+h7/16100µg/ml			RM
Min	D7	D8	D9	D10	E1	E2	E3	E4	E7	E8	E9	E10	F2	F3	F4	A1	A2	A3	A4	A5	A6
0	-15.587	-6.656	-6.373	-22.685	5.508	49.989	51.749	41.355	5.913	3.409	-3.624	17.406	-9.531	-6.505	-3.38	44.828	43.368	66.864	53.833	43.27	45.965
5	81.5082	88.318	68.904	2.695	34.876	109.479	109.67	159.452	7.87117	6.89217	3.16817	20.6032	-14.9798	-12.2218	-12.6378	55.895	61.881	88.455	69.044	56.845	66.039
10	431.835	331.49	374.839	207.702	295.564	341.955	372.741	643.925	26.285	28.675	3.939	15.074	-17.437	2.493	-14.398	74.062	92.464	111.903	83.923	66.322	88.454
15	1010.41	763.168	852.26	745.856	844.418	809.761	830.118	1133.47	57.2403	43.1263	41.2303	25.7863	18.2213	-5.17267	-3.92767	96.546	103.802	158.863	102.683	81.905	92.217
20	1512.1	1222.34	1169.23	1065.77	1046.03	1135.76	1161.47	1514.19	94.8185	55.7935	110.065	33.8335	41.7825	42.2655	-14.9955	109.225	90.986	171.289	108.909	92.967	111.719
25	1484.78	1430.3	1248.92	1068.12	979.819	1135.56	1223.58	1608.82	107.743	70.7512	141.567	40.2132	115.313	50.7702	10.5322	116.178	98.522	198.227	128.144	104.595	128.447
30	1386.93	1487.17	1249.19	1044.44	893.193	1069.22	1171.4	1584.96	111.456	87.917	207.684	57.091	166.833	96.594	26.871	126.656	117.205	195.28	123.158	113.472	125.949
35	1341.96	1569.13	1263.69	1059.9	865.722	974.15	1090.15	1552.28	163.784	99.1198	318.289	63.3068	260.635	134.437	39.2478	129.003	158.949	194.414	112.772	122.696	127.963
40	1193	1577.7	1317.44	961.937	837.965	891.346	980.397	1541.59	191.304	122.674	426.169	80.9922	284.581	207.117	49.3292	134.562	142.257	203.256	119.504	126.676	125.414
45	1149.87	1584.99	1319.82	904.675	893.94	863.93	927.467	1471.57	213.189	138.679	409.906	72.3647	284.015	272.267	99.7377	144.99	157.875	213.896	127.69	135.003	145.268
50	1082.05	1604.72	1357.86	879.171	954.099	883.467	938.004	1384.21	226.537	157.314	483.989	105.674	285.5	334.985	122.128	154.646	163.41	215.857	118.457	141.924	152.014
55	1097.12	1660.98	1362.76	926.526	1047.73	962.104	975.205	1326.14	236.255	179.558	475.228	109.384	272.821	376.027	194.735	150.571	167.788	217.664	159.838	153.07	108.626
60	1088.91	1655.99	1400.03	966.173	1046.87	983.222	970.847	1286.7	280.823	183.042	501.209	144.907	296.624	423.058	266.827	148.003	176.708	225.272	101.563	152.833	160.797

## Sheet: PML-3
Time	ATNP 100µg/ml/30b 2X				h7/16100µg/ml/30b 2X				RM
Min	H5	H6	H7	H8	H9	H10	H11	H12	G1	G2	G3	G4	G5	G6
0	40.463	28.894	36.728	29.399	38.041	33.018	21.553	34.006	22.782	19.966	9.794	16.931	20.718	16.008
5	61.174	41.617	51.689	40.115	41.334	44.141	38.761	50.51	51.883	48.658	39.348	47.875	81.004	102.765
10	237.826	245.445	223.526	225.572	86.557	100.162	52.986	139.232	149.534	123.426	99.523	187.481	192.859	260.4
15	617.291	657.787	517.644	602.095	151.645	224.276	137.399	300.486	240.203	236.563	179.371	296.89	347.867	419.751
20	1044.59	1113.76	896.925	965.112	323.417	413.125	208.893	456.585	315.181	429.104	271.038	445.18	536.894	640.889
25	1515.04	1515.9	1176.72	1393.2	473.811	611.842	297.677	600.039	389.329	595.162	435.054	526.595	720.095	737.627
30	2212.51	2219.77	1784.82	2047.15	645.702	820.993	450.89	767.95	422.015	694.033	550.642	570.679	860.453	821.752
35	2742.41	2789.59	2352.68	2539.26	832.66	1025.9	830.586	950.719	503.137	758.063	595.775	628.756	878.268	911.409
40	3380.05	3514.36	3147.73	3257.56	1094.46	1296.39	1320.22	1200.88	519.139	819.748	602.501	730.887	930.109	903.021
45	3844.41	4031.9	3882.78	3846.2	1510.03	1607.91	1789.41	1457.45	550.722	802.842	662.35	725.78	909.17	981.859
50	4298.4	4492.42	4491.87	4324.06	1911.34	1940.62	2399.72	1784.03	625.669	843.632	683.733	787.709	929.421	916.386
55	4803.84	4832.55	4864.04	4716.98	2308.7	2276.18	2963.03	2117.49	603.09	924.749	722.633	773.336	975.258	1015.76
60	5204.54	5093.51	5311.97	5018.67	2789.6	2663.31	3486.85	2408.98	686.279	881.462	695.416	824.146	945.214	978.306

## Sheet: PML-4
Time	HzATNP 100 µg/ml - 33				H7/16 100 µg/ml - 33				RM - RM
Min	C9	C10	C11	C12	D1	D2	D3	D4	A1	A2	A3	A4	A5	A6
0	-1.04967	20.6083	35.0663	23.6273	4.77633	10.6943	17.5913	7.04233	42.864	26.007	59.258	16.572	55.282	64.471
5	39.8823	44.0093	44.0553	30.7283	12.5043	11.6613	43.9813	31.9523	58.971	83.613	76.267	71.239	80.658	75.488
10	53.7257	51.9007	36.9367	52.7507	21.3407	2.72267	21.5227	37.7157	91.759	116.385	123.284	166.101	153.803	124.242
15	245.809	164.852	157.899	182.343	92.7473	65.0463	82.3973	92.3683	111.95	147.71	160.423	189.245	202.683	162.999
20	452.145	331.671	357.244	333.177	226.288	170.032	145.985	198.995	125.238	144.014	179.684	231.175	274.509	188.099
25	640.809	539.509	534.673	446.038	341.23	279.638	275.393	263.519	141.88	158.277	214.031	209.528	331.55	246.701
30	777.927	675.061	699.748	547.274	477.325	403.678	316.351	398.339	167.825	215.534	235.333	238.414	369.475	274.299
35	852.615	761.43	845.843	707.304	575.195	536.055	479.081	542.369	183.161	185.459	245.932	308.386	389.634	284.703
40	896.032	795.28	954.504	891.617	715.873	627.116	546.161	686.137	191.712	182.489	252.874	332.213	419.462	299.571
45	889.431	825.192	990.982	979.267	958.982	666.538	629.169	766.778	207.344	266.157	253.641	337.177	439.873	295.792
50	873.116	798.857	951.037	963.569	1151.93	667.366	605.299	810.674	220.159	178.162	282.741	487.176	488.597	364.335
55	819.637	764.573	913.569	944.43	1204.94	636.896	588.295	821.828	220.201	271.091	268.924	452.061	513.21	428.077
60	892.592	808.64	971.088	938.946	1294.41	659.757	554.504	843.736	221.209	203.13	276.909	447.58	501.727	341.716

## Sheet: PML-5
Time	HzATNP 100 µg/ml - 39				H7/16 100 µg/ml - 39				RM - RM
Min	E9	E10	E11	E12	F1	F2	F3	F4	A1	A2	A3	A4	A5	A6
0	23.8983	22.6813	35.4753	16.6853	19.8593	31.0673	60.2573	22.0453	42.864	26.007	59.258	16.572	55.282	64.471
5	46.7773	35.7223	29.6193	18.4173	12.2573	39.1153	72.8883	45.7283	58.971	83.613	76.267	71.239	80.658	75.488
10	52.9527	26.2947	85.0457	105.817	105.028	46.3647	50.8027	54.3857	91.759	116.385	123.284	166.101	153.803	124.242
15	149.878	105.237	260.273	242.82	183.416	106.326	162.796	146.537	111.95	147.71	160.423	189.245	202.683	162.999
20	313.075	246.509	620.813	593.196	298.736	179.965	214.339	264.985	125.238	144.014	179.684	231.175	274.509	188.099
25	483.534	357.017	1008.52	1012.01	463.251	213.856	306.905	383.438	141.88	158.277	214.031	209.528	331.55	246.701
30	589.988	461.63	1309.48	1381.49	665.759	204.124	293.896	487.322	167.825	215.534	235.333	238.414	369.475	274.299
35	601.246	507.071	1580.57	1670.06	875.201	200.067	331.938	610.829	183.161	185.459	245.932	308.386	389.634	284.703
40	636.24	563.504	1715.54	1871.53	1112.92	204.771	324.131	724.542	191.712	182.489	252.874	332.213	419.462	299.571
45	610.567	581.898	1782.84	2015.28	1402.45	196.807	291.098	769.506	207.344	266.157	253.641	337.177	439.873	295.792
50	605.678	566.693	1876.71	2064.18	1466.38	191.656	267.318	791.509	220.159	178.162	282.741	487.176	488.597	364.335
55	612.355	598.856	1834.77	2032.43	1480.6	183.703	404.678	786.635	220.201	271.091	268.924	452.061	513.21	428.077
60	651.202	612.408	1834.59	2115.12	1523.06	213.734	382.664	837.194	221.209	203.13	276.909	447.58	501.727	341.716

## Sheet: PML-6
Time	HzATNP 100 µg/ml - 41				H7/16 100 µg/ml - 41				RM - RM
Min	F5	F6	F7	F8	F9	F10	F11	F12	A1	A2	A3	A4	A5	A6
0	63.6283	37.9483	2.45633	31.3403	8.86133	32.7513	1.59233	6.65533	42.864	26.007	59.258	16.572	55.282	64.471
5	75.6843	51.1953	67.0673	60.6063	82.4703	44.5273	74.5853	-13.6987	58.971	83.613	76.267	71.239	80.658	75.488
10	46.1727	103.846	40.1347	186.609	91.1527	65.3917	110.711	-16.7083	91.759	116.385	123.284	166.101	153.803	124.242
15	236.991	371.85	250.424	720.52	419.002	294.382	641.853	120.987	111.95	147.71	160.423	189.245	202.683	162.999
20	497.74	706.236	615.533	1522.3	890.235	762.24	1605.16	393.463	125.238	144.014	179.684	231.175	274.509	188.099
25	677.78	938.124	895.704	1992.06	1330.2	1264.09	2144.52	504.956	141.88	158.277	214.031	209.528	331.55	246.701
30	819.104	1007.23	1057.58	2174.2	1522.17	1547.04	2359.02	593.945	167.825	215.534	235.333	238.414	369.475	274.299
35	872.782	1033.27	1168.63	2262.19	1669.79	1535.19	2399	657.846	183.161	185.459	245.932	308.386	389.634	284.703
40	882.238	1064.2	1199.52	2333.44	1730.95	1549.49	2400.93	568.002	191.712	182.489	252.874	332.213	419.462	299.571
45	1013.41	1157.72	1402.78	2406.6	1734.83	1676.12	2348.31	657.635	207.344	266.157	253.641	337.177	439.873	295.792
50	953.173	1314.42	1337.54	2472.27	1841.85	1729.59	2442.13	629.387	220.159	178.162	282.741	487.176	488.597	364.335
55	1180.24	1457.98	1505.96	2544.55	2030.04	1766.77	2413.44	581.55	220.201	271.091	268.924	452.061	513.21	428.077
60	1279.43	1549.68	1539.58	2644.03	2115.57	1843.71	2383.55	681.741	221.209	203.13	276.909	447.58	501.727	341.716

## Sheet: PML-7
	RM					42 +HzATNP 100µg/ml				42 +h7/16 100µg/ml
Min	A1	A2	A3	A5	A6	C1	C2	C3	C4	C5	C6	C7	C8
0	16.184	23.327	18.473	19.95	19.802	42.3978	41.9208	47.3658	42.2268	51.3798	44.4288	51.7468	46.6758
5	17.349	12.356	19.651	18.93	22.101	41.1766	52.9486	61.4846	53.2936	59.3636	53.6646	44.4456	51.2086
10	21.057	39.135	17.811	20.856	39.188	50.4756	62.7146	60.6386	48.7676	48.9016	44.5976	33.0716	44.5496
15	24.246	17.616	24.984	22.462	39.762	70.373	92.503	71.892	61.946	59.418	49.192	49.75	49.302
20	29.558	68.666	32.918	31.5	42.077	84.6292	88.1712	85.0362	96.2572	41.1562	49.9322	40.5892	50.9992
25	49.572	61.563	43.652	60.987	36.94	83.8522	84.7242	87.0612	105.431	39.6802	53.9032	53.4532	28.6882
30	69.746	146.397	53.43	69.62	41.671	71.2622	76.9662	91.6142	89.6832	20.4322	38.1842	21.6132	4.4982
35	81.453	161.403	59.373	72.225	137.639	40.4994	70.6354	86.3614	76.8274	15.0114	18.0844	16.3704	-22.7156
40	84.858	162.193	72.492	67.964	154.869	54.7958	70.3178	66.9298	92.8588	-8.1172	48.8728	-15.3462	-5.2592
45	89.404	174.726	70.151	81.206	154.576	73.2974	55.5844	83.1644	127.41	20.9664	48.7034	-13.4126	0.6014
50	88.523	164.119	65.947	68.653	158.793	109.235	120.212	122.924	117.454	34.888	22.979	5.118	31.674
55	88.195	194.371	82.432	74.802	165.179	110.576	127.587	106.828	170.827	-11.9908	30.2572	-2.0788	100.229
60	88.242	160.973	68.782	82.2	204.491	136.871	134.185	158.663	210.734	24.1584	32.5964	25.5764	149.252

## Sheet: PML-8
Time	RM/RM						HzATNP 100µg/ml/59				h7/16 100µg/ml/59				HzATNP 100µg/ml/61			h7/16 100µg/ml/61			HzATNP 100µg/ml/62a				h7/16 100µg/ml/62a				HzATNP 100µg/ml/66				h7/16 100µg/ml/66
Min	A1	A2	A3	A4	A5	A6	C9	C10	C11	C12	D1	D2	D3	D4	E2	E3	E4	E6	E7	E8	E9	E10	E11	E12	F1	F2	F3	F4	G9	G10	G11	G12	H1	H2	H3	H4
0	77.305	52.631	60.987	75.77	65.052	85.994	-4.10817	-3.90717	-3.99317	1.71883	-2.22817	-9.86917	-9.83317	-2.67317	5.79383	7.04483	11.3138	11.1888	18.1498	23.8388	-0.226167	-1.65217	-2.51317	6.90283	6.69783	-0.464167	-1.59017	1.20583	1.98983	-2.76917	2.61983	3.95783	22.1908	0.834833	0.0448333	-1.36417
5	102.267	107.782	74.406	95.261	139.589	119.713	211.136	221.964	183.962	218.132	-17.01	-43.936	-42.66	-36.114	112.427	144.019	129.448	-12.344	-1.716	0.885	39.026	36.873	41.576	47.379	-22.405	-39.644	-43.068	-36.893	-10.813	4.156	-8.44	-9.994	-10.509	-42.694	-53.302	-48.207
10	181.788	214.225	148.973	173.075	250.059	225.078	1402.35	1314.68	1051.14	1327.8	49.3347	-36.7343	-46.6133	-1.25633	797.53	920.594	1021.18	161.838	218.359	245.928	487.022	472.713	389.481	506.912	-69.6493	-127.702	-116.179	-118.7	351.197	330.22	303.733	221.615	-48.3333	-117.038	-122.721	-121.021
15	229.149	281.28	255.445	234.465	317.164	339.884	2277.67	1955.12	1740.5	2037.63	158.698	55.5758	40.6948	108.657	1599.92	1720.24	1891.17	805.793	926.351	982.26	590.889	591.787	418.068	544.75	-122.516	-188.556	-191.414	-152.534	514.817	462.209	402.358	311.842	-87.8182	-157.262	-161.085	-170.308
20	266.583	309.298	332.217	247.894	363.822	403.332	2982.93	2530.94	2351.16	2906.21	214.356	39.2977	40.2937	88.4467	1876.1	2036.37	2408.63	1342.92	1607.41	1603.71	601.722	472.644	334.83	431.605	-148.916	-217.202	-213.323	-192.267	471.639	422.996	469.128	274.009	-99.1003	-164.369	-178.226	-183.226
25	345.651	360.207	358.77	270.469	402.276	399.951	3815.33	3192.02	3037.16	3649.61	222.459	32.1773	20.8953	99.2543	2260.96	2437.02	2915.93	1967.13	2215.27	2513.53	886.236	655.009	545.58	767.303	-189.532	-195.681	-242.116	-260.08	503.107	538.965	528.335	212.911	-76.8547	-187.371	-196.422	-200.608
30	384.222	374.67	398.839	314.292	440.164	475.892	4535.36	3731.32	3679.96	4313.22	203.205	79.2598	67.2768	216.369	2481.54	2646.64	3200.64	2557.15	2658.35	3145.34	1085.27	866.627	743.469	936.854	-230.488	-252.305	-285.155	-271.811	468.006	642.41	707.8	336.219	-114.123	-220.705	-291.225	-223.595
35	397.184	358.707	421.879	300.085	454.909	463.058	5082.02	4181.85	4244.45	4803.98	220.831	160.05	160.962	393.709	2571.81	2873.42	3399.63	2994.88	3040.62	3677.03	1210.32	1009.66	898.356	1053.1	-281.624	-265.241	-277.529	-291.834	475.558	736.376	865.75	492.845	-141.638	-226.446	-250.157	-211.179
40	420.113	413.012	486.308	352.987	475.262	470.308	5473.93	4589.26	4676.54	5200.32	312.193	235.422	293.064	580.251	2807.09	3065.22	3616.89	3280.86	3300.32	4089.25	1328.87	1103.08	1030.04	1156.04	-293.531	-290.155	-322.818	-287.956	574.633	879.624	926.719	573.288	-152.52	-249.573	-272.624	-224.948
45	436.035	441.188	507.974	352.72	495.679	487.314	5805.99	4824.66	5012.05	5485.51	412.765	366.577	424.185	819.97	3107.8	3267.8	3779.89	3712.54	3557.93	4458.23	1468.77	1224.01	1111.44	1234.84	-311.811	-286.17	-292.184	-280.894	641.124	916.358	1109	664.841	-147.14	-266.183	-246.354	-213.487
55	437.757	479.228	528.618	379.173	526.202	566.457	6042.18	4985.66	5232.65	5710.23	523.062	451.074	526.247	1003.87	3178.11	3431.76	3957.96	4036.13	3702.78	4725.65	1507.74	1323.06	1209.76	1295.17	-326.971	-341.081	-315.277	-330.666	678.692	1075.35	1147.84	741.184	-137.693	-277.679	-326.67	-219.284
60	437.959	483.64	544.261	416.812	558.378	567.552	6235.41	5170.14	5470.39	5872.61	565.175	557.344	658.664	1210.7	3248.59	3624.97	4067.95	4274.41	3833.5	4910.43	1591.99	1384.55	1229.67	1345.24	-314.257	-280.731	-321.799	-259.365	766.497	1114.99	1222.26	846.784	-216.379	-281.707	-283.458	-196.358

## Sheet: PML-9
Time	RM/RM				HzATNP 100µg/ml/62b				h7/16 100µg/ml/62b				HzATNP 100µg/ml/68				h7/16 100µg/ml/68			HzATNP 100µg/ml/70				h7/16 100µg/ml/70				HzATNP 100µg/ml/71			h7/16 100µg/ml/71
Min	B1	B2	B3	B4	C5	C6	C7	C8	C9	C10	C11	C12	D9	D10	D11	D12	E2	E3	E4	F1	F2	F3	F4	F5	F6	F7	F8	F10	F11	F12	G1	G2	G3	G4
0	29.889	56.908	46.77	48.375	70.785	65.577	65.999	73.489	61.418	68.273	65.848	82.834	72.012	79.699	62.751	66.09	69.146	75.63	77.347	62.411	72.593	88.577	69.035	79.754	81.962	78.027	72	63.085	64.175	62.499	70.09	63.965	56.207	55.22
5	68.543	84.164	114.402	129.484	113.135	100.97	113.325	115.669	98.064	92.181	84.804	142.759	135.27	148.656	139.543	129.415	109.69	111.688	123.384	187.17	267.014	324.547	191.853	139.471	122.266	117.913	124.031	171.826	185.41	191.408	120.191	129.373	115.79	77.919
10	62.909	107.612	204.903	200.845	278.53	233.851	279.203	330.403	133.06	135.47	112.83	312.798	295.661	351.335	288.795	261.059	182.79	151.682	285.599	670.001	720.966	794.517	606.091	343.027	264.942	228.272	232.592	410.517	376.902	447.413	291.454	299.846	231.198	95.177
15	107.03	184.774	263.018	297.803	388.67	323.075	391.004	454.361	190.005	184.865	133.061	468.618	498.107	518.037	470.063	496.125	238.174	264.012	393.145	1052.03	963.046	1045.63	957.266	596.6	459.004	383.056	395.66	589.983	427.122	592.62	361.608	369.522	297.318	136.884
20	116.443	235.564	283.634	293.846	383.297	377.31	412.737	501.919	191.956	166.212	127.232	519.168	618.606	625.689	567.119	654.049	235.106	233.321	466.096	1219.97	1062.93	1164.34	1210.38	698.972	569.975	490.198	483.109	637.556	471.233	632.273	382.216	353.854	300.028	151.815
25	111.422	241.592	323.051	344.045	452.898	389.684	465.709	522.292	193.001	198.831	139.979	573.123	728.578	679.689	627.837	808.9	241.06	246.757	533.205	1212.14	1039.53	1127.96	1314.99	676.894	640.464	540.976	530.911	641.554	464.756	633.032	346.006	395.584	277.249	163.583
30	138.918	297.657	364.943	379.815	493.659	435.967	514.039	540.74	230.747	230.467	201.246	631.921	797.401	735.639	672.352	913.658	194.304	245.706	543.182	1271.15	986.318	1159.9	1343.1	695.31	670.007	586.255	574.241	680.392	570.695	700.648	430.549	421.771	323.538	174.504
35	120.609	327.148	320.541	387.991	484.427	453.977	489.933	620.757	233.57	202.146	169.419	602.352	823.187	714.051	663.446	906.085	208.286	274.989	460.419	1103.8	840.328	1101.8	1297	714.245	656.356	578.259	592.289	656.635	513.014	688.408	378.908	376.36	276.417	196.708
40	144.816	294.894	390.6	379.517	449.242	434.155	509.896	584.359	224.959	203.681	235.922	543.49	823.057	762.247	709.651	899.681	170.438	212.07	460.585	968.712	774.16	1033.14	1274.66	674.939	651.114	650.098	601.106	694.291	613.39	710.118	389.748	408.061	331.835	142.7
45	198.533	311.725	356.79	394.209	471.54	430.556	564.022	670.181	236.302	222.371	248.963	542.171	846.751	779.962	767.356	919.084	224.639	239.979	373.667	763.954	743.282	1010.04	1263.5	702.202	630.514	540.498	625.333	717.587	569.674	743.593	401.368	353.539	282.968	223.591
50	203.748	354.826	361.732	447.118	546.572	429.804	613.081	668.724	320.119	297.914	220.047	477.786	861.475	843.884	801.256	923.232	225.47	279.601	463.917	787.058	730.91	1216.33	1331.61	750.324	648.776	665.037	664.536	772.231	687.184	814.828	445.809	357.519	327.153	184.084
55	163.757	319.184	426.355	408.568	558.123	480.529	623.428	744.11	317.493	302.677	264.327	521.663	868.26	851.889	801.779	924.413	147.926	211.345	378.026	622.153	724.845	1181.5	1336.77	702.785	667.263	729.123	687.346	781.288	717.875	850.575	364.926	372.68	324.394	235.054
60	184.61	332.635	384.389	437.869	509.467	463.125	676.071	746.461	367.753	322.976	277.066	509.405	839.689	854.605	842.369	908.612	162.901	293.147	355.579	685.183	699.011	1098.63	1365.47	746.45	670.315	631.479	688.404	777.204	671.556	912.616	395.361	352.411	297.884	242.939

## Sheet: Mo-1
Time	22+ATNP 100µg/ml						22 +h7/16						RM
Min	G1	G2	G3	G4	G5	G6	G7	G8	G9	G10	G11	G12	F1	F2	F3	F4	F5	F6
0		58.1848	40.3568	42.3268	69.4388	38.4338	64.3748	28.6538	59.4358	61.6648	26.1858	31.3918	48.393	63.003	62.179	52.934	67.929	53.155
5	95.9025	65.2905	94.1405	82.5215	45.1775	87.5635	80.9095	62.3755	94.9025	82.3285	58.9235	71.1245	#Sat	48.805	1.071	33.201	#Sat	46.125
10	61.556	96.57	41.146	83.12	39.85	58.879	95.737	44.646		61.114	47.981	23.959	34.356	51.765	57.688	53.136	70.24	19.243
15	208.115	240.838	237.378	169.058	117.315	141.701	32.3798	6.8618	77.7078	92.0308	73.8378	35.5868	70.11	66.534	39.319	#Sat	56.73	36.938
20	331.151	359.908	310.437	282.785	368.155	344.542	100.886	43.9992	44.0812	59.4732	93.7492	98.8992	69.357	81.376	66.101	58.99	66.78	63.523
25	403.29	512.969	518.22	486.089	477.005	520.469	138.947	72.731	182.75	204.201	159.907	116.123	57.743	36.464	83.311	77.138	70.455	36.323
30	457.286	540.402	537.607	527.961	481.986	618.492	242.714	57.2878	220.356	219.561	118.99	179.892	70.69	#Sat	98.954	81.78	99.268	101.084
35	512.362	527.762	442.91	501.367	573.457	596.549	221.811	117.645	202.905	241.004	120.332	166.254	81.144	98.34	89.222	34.704	103.68	38.96
40	500.589	508.062	390.127	421.338	531.978	552.615	289.804	116.66	264.499	285.17	163.412	134.647	82.953	97.309	94.044	60.687	100.916	#Sat
45	626.626	529.805	416.042	361.672	358.084	492.056	175.762	100.846	285.375	286.194	190.47	139.247	85.112	48.98	63.067	83.726	124.822	50.006
50	540.881	502.493	442.546	362.176	305.098	442.216	217.7	37.8013	133.275	217.941	168.477	159.801	84.402	102.201	91.957	102.267	126.809	61.462
55	467.205	424.678	287.346	337.112	280.436	343.014	231.141	109.178	111.925	290.129	122.282	60.2777	80.132	62.574	94.103	93.363	154.022	105.062
60	589.099	360.653	382.387	277.074	414.903	433.094	175.119	32.3016	201.04	347.133	124.719	73.5776	48.936	69.969	93.514	#Sat	183.259	80.154

[truncated: 9 more sheets: Mo-2, Mo-3, Mo-4, Mo-5, Mo-6, Mo-7, Mo-8, Mo-9, Ark21]
